# Supplementary material for: Designing a 0D/1D S-Scheme Heterojunction of Cadmium Selenide and Polymeric Carbon Nitride for Photocatalytic Water Splitting and Carbon Dioxide Reduction
Source: Molecules. 2022 Sep 23;27(19):6286. doi: 10.3390/molecules27196286 (PMC9572265; doi:10.3390/molecules27196286)
Supplement: Supplementary file 1 [file molecules-27-06286-s001.zip]

Archive with 1 entries (1 files):
- molecules-1909441-supplementary.pdf
